# Supplementary material for: Notes on the genus Apteroloma of China with description of a new species (Coleoptera, Agyrtidae)
Source: Zookeys. 2011 Aug 18;(124):19–39. doi: 10.3897/zookeys.124.1774 (PMC3175118; doi:10.3897/zookeys.124.1774)
Supplement: XML Treatment for Apteroloma zhejiangense [file zookeys.124.1774-treatment1.xml]

<!DOCTYPE tp:taxon-treatment
  PUBLIC "-//TaxonX//DTD Taxonomic Treatment Publishing DTD v0 20100105//EN" "tax-treatment-NSO.dtd">
<tp:taxon-treatment xmlns:tp="http://www.plazi.org/taxpub"><tp:treatment-meta><mixed-citation publication-type="journal"><person-group><name><surname>Tang</surname><given-names>Liang</given-names></name><name><surname>Li</surname><given-names>Li-Zhen</given-names></name><name><surname>Růžička</surname><given-names>Jan</given-names></name></person-group><article-title>Notes on the genus Apteroloma of China with description of a new species (Coleoptera, Agyrtidae)</article-title><source>Zookeys</source><day>18</day><month>8</month><year>2011</year><volume>2011</volume><issue>124</issue><fpage>19</fpage><lpage>39</lpage><pub-id pub-id-type="doi">10.3897/zookeys.124.1774</pub-id></mixed-citation></tp:treatment-meta><tp:nomenclature><tp:taxon-name>
                        <tp:taxon-name-part taxon-name-part-type="genus">Apteroloma</tp:taxon-name-part>
                        <tp:taxon-name-part taxon-name-part-type="species">zhejiangense</tp:taxon-name-part>
                    <object-id xmlns:xlink="http://www.w3.org/1999/xlink" xlink:type="simple">urn:lsid:zoobank.org:act:115949B4-715B-4D54-8634-A515CED52E1D</object-id>
                    <object-id xmlns:xlink="http://www.w3.org/1999/xlink" xlink:type="simple">http://species-id.net/wiki/Apteroloma_zhejiangense</object-id>
                    </tp:taxon-name><tp:taxon-authority>Tang, Li &amp; Růžička</tp:taxon-authority><tp:taxon-status xmlns:xlink="http://www.w3.org/1999/xlink" xlink:type="simple">sp. n.</tp:taxon-status><xref ref-type="fig" rid="F1">Figs 1, 2</xref><xref ref-type="fig" rid="F2">5–8</xref></tp:nomenclature><tp:treatment-sec sec-type="Type locality"><title>Type locality.</title><p>China, Zhejiang Province, Anji County, Longwangshan N. R. [ca. <named-content xmlns:xlink="http://www.w3.org/1999/xlink" content-type="dwc:verbatimCoordinates" xlink:type="simple">30°22'N, 119°30'E</named-content> ].</p></tp:treatment-sec><tp:treatment-sec sec-type="Type material"><title>Type material.</title><p> <bold>China: Zhejiang Province:</bold> <bold>Holotype.</bold> Male, glued on a card, with genitalia mounted on a plastic slide in Euparal, with labels as follows: “Mt.<!--PageBreak--> Longwangshan N. R. / 950–1200m / Zhejiang Prov. / 25-IV-2004 / Liang Tang leg.” “Holotype / <italic><tp:taxon-name>Apteroloma zhejiangense</tp:taxon-name></italic> / Tang, Li &amp; Růžička det. 2011” [red handwritten label] (SHNU) and “Paratype / <italic><tp:taxon-name>Apteroloma zhejiangense</tp:taxon-name></italic> / Tang, Li &amp; Růžička det. 2011” [yellow printed label] for the rest of the type series. <bold>Paratypes.</bold> 1 male and 1 female, Longwanshan, 3.X.2003, Hu &amp; Tang leg. (SHNU); 1 male, Longwanshan, <!--PageBreak-->950–1200m, 25.IV.2004, Liang Tang leg. (SHNU); 1 male, Longwanshan, 300–500m, 26.IV.2004, Li &amp; Hu leg. (SHNU); 4 males and 1 female, Longwangshan, 950–1200m, 25.IV.2004, Liang Tang, Jia-Yao Hu &amp; Li-Long Zhu leg. (SHNU); 6<!--PageBreak--> males and 7 females, Longwangshan N. R., alt. 950–1200m, 25.IV.2006, Liang Tang, Rui-Fen Lin, Xin Yuan, Jin-Wen Li &amp; Shan-Jia Shen leg. (1 pair in JRUC, rest in SHNU).</p></tp:treatment-sec><tp:treatment-sec sec-type="Description"><title>Description.</title><p> Measurements of the male holotype: TBL=7.3 mm, PMW/PML=1.49, PMW/PBW 1.19, EL/EW 1.33, EW/PMW 1.53.</p><p>Body large, 6.7–7.7 mm in length; dorsum in mature specimens dark brown; antennae, mouthparts, lateral portion of pronotum and legs uniformly ferruginous; dorsal surface shiny, with fine transverse microsculpture (pronotum discally with nearly isodiametric microsculpture); pronotum and elytra with scattered short erect setation; each mandible with two large acute teeth on inner edge before apex.</p><p>Pronotum widest in middle; anterior margin weakly emarginate; lateral margins distinctly bordered; weakly explanate; sides flat, only moderately raised and weakly sinuate posteriorly (<xref ref-type="fig" rid="F1">Fig. 1</xref>); base wide, without impressions. Disc with scattered fine punctures, lateral and posterior areas heavily, densely punctured.</p><p>Elytra broadly oval. Each elytron with nine regular striae, third stria with ca. 49–59 medium-sized punctures; lateral margin smooth, without serration; epipleural keel narrow. Elytral epipleura with strong and dense punctures (<xref ref-type="fig" rid="F1">Fig. 2</xref>). Metathoracic wings fully developed.</p><p>Male. Aedeagus evenly rounded with elongate, straight apex in lateral view (<xref ref-type="fig" rid="F2">Fig. 5</xref>); sides before apex broadened, with blunt tip in dorsal view (<xref ref-type="fig" rid="F2">Figs 6, 7</xref>).</p><p>Female. Ventrite VIII regularly rounded posteriorly, spiculum ventrale short, narrow and truncate anteriorly (<xref ref-type="fig" rid="F2">Fig. 8</xref>). Ovipositor with transverse valvifer without setae; triangular, heavily sclerotized coxite bearing numerous setae; and stylus modified into strongly curved, apically glabrous scrapers.</p><fig id="F1" position="float" orientation="portrait"><label>Figures 1–4.</label><caption><p>Adult of <italic><tp:taxon-name>Apteroloma</tp:taxon-name></italic> in dorsal and ventral view. <bold>1, 2</bold> <italic><tp:taxon-name>Apteroloma zhejiangense</tp:taxon-name></italic> sp. n. (paratype female) <bold>3, 4</bold> <italic><tp:taxon-name>Apteroloma jinfo</tp:taxon-name></italic> (male from Hubei). Scales = 1 mm.</p></caption><graphic xmlns:xlink="http://www.w3.org/1999/xlink" xlink:href="ZooKeys-124-041-g001.jpg" position="float" orientation="portrait" xlink:type="simple"/></fig><fig id="F2" position="float" orientation="portrait"><label>Figures 5–12.</label><caption><p>Sexual structures of <italic><tp:taxon-name>Apteroloma</tp:taxon-name></italic>. <bold>5–8</bold> <italic><tp:taxon-name>Apteroloma zhejiangense</tp:taxon-name></italic> sp. n. <bold>9–12</bold> <italic><tp:taxon-name>Apteroloma jinfo</tp:taxon-name></italic> (Hubei); <bold>5, 9</bold> aedeagus laterally <bold>6, 10</bold> aedeagus ventrally <bold>7, 11</bold> apex of aedeagus ventrally <bold>8, 12</bold> female ventrite VIII ventrally. Scales = 0.5 mm.</p></caption><graphic xmlns:xlink="http://www.w3.org/1999/xlink" xlink:href="ZooKeys-124-041-g002.jpg" position="float" orientation="portrait" xlink:type="simple"/></fig></tp:treatment-sec><tp:treatment-sec sec-type="Diagnosis"><title>Diagnosis.</title><p> The new <italic><tp:taxon-name>Apteroloma</tp:taxon-name></italic> species, is most similar to <italic><tp:taxon-name>Apteroloma jinfo</tp:taxon-name></italic>, both species share the following characters in combination: body large (6.7–7.7 mm in length), dorsum dark brown with uniformly ferruginous appendages (<xref ref-type="fig" rid="F1">Figs 1, 3</xref>), pronotum with wide base (<xref ref-type="fig" rid="F1">Figs 1, 3</xref>), aedeagus with elongate apex in lateral view (<xref ref-type="fig" rid="F2">Figs 5, 9</xref>) and sides before apex only slightly broadened in dorsal view (<xref ref-type="fig" rid="F2">Figs 7, 11</xref>), female ventrite VIII with narrow spiculum ventrale (<xref ref-type="fig" rid="F2">Figs 8, 12</xref>).</p><p>The recently published key of Chinese <italic><tp:taxon-name>Apteroloma</tp:taxon-name></italic> (<xref ref-type="bibr" rid="B4">Růžička and Pütz 2009</xref>) should be modified at the couplet #5 as follows to accommodate the new species:</p><table-wrap content-type="key" position="anchor" orientation="portrait"><table><tbody><tr><td rowspan="1" colspan="1">5</td><td rowspan="1" colspan="1">Large species (body length 6.7–7.7 mm)</td><td rowspan="1" colspan="1">5a</td></tr><tr><td rowspan="1" colspan="1">–</td><td rowspan="1" colspan="1">Small species (body length 5.4–6.8 mm)</td><td rowspan="1" colspan="1">6</td></tr><tr><td rowspan="1" colspan="1">5a</td><td rowspan="1" colspan="1">Pronotum with sparse punctation discally, sides distinctly sinuate posteriorly (<xref ref-type="fig" rid="F1">Fig. 3</xref>). Elytra with fine punctation (third stria with 62–67 punctures, <xref ref-type="fig" rid="F1">Fig. 3</xref>). Elytral epipleura with fine punctures (<xref ref-type="fig" rid="F1">Fig. 4</xref>). Aedeagus with narrow, elongate tip (<xref ref-type="fig" rid="F2">Fig. 11</xref>). Ventrite VIII with spiculum ventrale elongate (<xref ref-type="fig" rid="F2">Fig. 12</xref>). Central China (Chongqing, Hubei, Hunan) (<xref ref-type="fig" rid="F3">Fig. 13</xref>)</td><td rowspan="1" colspan="1"><italic><tp:taxon-name>Apteroloma jinfo</tp:taxon-name></italic> Růžička, Schneider &amp; Háva, 2004</td></tr><tr><td rowspan="1" colspan="1">–</td><td rowspan="1" colspan="1">Pronotum with dense punctation discally, sides weakly sinuate posteriorly (<xref ref-type="fig" rid="F1">Fig. 1</xref>). Elytra with strong punctation (third stria with 49–59 punctures, <xref ref-type="fig" rid="F1">Fig. 1</xref>)<!--PageBreak-->. Elytral epipleura with strong punctures (<xref ref-type="fig" rid="F1">Fig. 2</xref>). Aedeagus with subapically broadly rounded, blunt tip (<xref ref-type="fig" rid="F2">Fig. 7</xref>). Ventrite VIII with spiculum ventrale short (<xref ref-type="fig" rid="F2">Fig. 8</xref>). Eastern China (Zhejiang) (<xref ref-type="fig" rid="F2">Fig. 13</xref>)</td><td rowspan="1" colspan="1"><italic><tp:taxon-name>Apteroloma zhejiangense</tp:taxon-name></italic> sp. n.</td></tr></tbody></table></table-wrap></tp:treatment-sec><tp:treatment-sec sec-type="Etymology"><title>Etymology.</title><p> Adjective; named after Zhejiang Province, where the new species was discovered.</p></tp:treatment-sec><tp:treatment-sec sec-type="Distribution"><title>Distribution.</title><p> China (Zhejiang) (<xref ref-type="fig" rid="F2">Fig. 13</xref>). So far known only from the type locality.</p></tp:treatment-sec><tp:treatment-sec sec-type="Bionomics"><title>Bionomics.</title><p> All specimens of the new species were collected by sifting leaf litters in broad-leaved forest, at altitudes 300–1200 m.</p></tp:treatment-sec><tp:treatment-sec><!--Section generated to contain objects referenced in tp:taxon-treatment.--><fig id="F3" position="float" orientation="portrait"><label>Figure 13.</label><caption><p>Distribution of <italic><tp:taxon-name>Apteroloma zhejiangense</tp:taxon-name></italic> sp. n. (empty circle) and <italic><tp:taxon-name>Apteroloma jinfo</tp:taxon-name></italic> (filled circles) in China.</p></caption><graphic xmlns:xlink="http://www.w3.org/1999/xlink" xlink:href="ZooKeys-124-041-g003.jpg" position="float" orientation="portrait" xlink:type="simple"/></fig></tp:treatment-sec><ref-list><ref id="B4"><mixed-citation xmlns:xlink="http://www.w3.org/1999/xlink" xlink:type="simple"><person-group><name name-style="western"><surname>Růžička</surname><given-names>J</given-names></name><name name-style="western"><surname>Pütz</surname><given-names>A</given-names></name></person-group> (<year>2009</year>)<article-title> New species and new records of Agyrtidae (Coleoptera) from China, India, Myanmar, Thailand and Vietnam.</article-title><source>Acta Entomologica Musei Nationalis Pragae </source><volume>49</volume>: <fpage>631</fpage>-<lpage>650</lpage>.<!--PageBreak--></mixed-citation></ref></ref-list></tp:taxon-treatment>
