# Supplementary material for: Notes on the genus Apteroloma of China with description of a new species (Coleoptera, Agyrtidae)
Source: Zookeys. 2011 Aug 18;(124):19–39. doi: 10.3897/zookeys.124.1774 (PMC3175118; doi:10.3897/zookeys.124.1774)
Supplement: XML Treatment for Apteroloma jinfo [file zookeys.124.1774-treatment2.xml]

<!DOCTYPE tp:taxon-treatment
  PUBLIC "-//TaxonX//DTD Taxonomic Treatment Publishing DTD v0 20100105//EN" "tax-treatment-NSO.dtd">
<tp:taxon-treatment xmlns:tp="http://www.plazi.org/taxpub"><tp:treatment-meta><mixed-citation publication-type="journal"><person-group><name><surname>Tang</surname><given-names>Liang</given-names></name><name><surname>Li</surname><given-names>Li-Zhen</given-names></name><name><surname>Růžička</surname><given-names>Jan</given-names></name></person-group><article-title>Notes on the genus Apteroloma of China with description of a new species (Coleoptera, Agyrtidae)</article-title><source>Zookeys</source><day>18</day><month>8</month><year>2011</year><volume>2011</volume><issue>124</issue><fpage>19</fpage><lpage>39</lpage><pub-id pub-id-type="doi">10.3897/zookeys.124.1774</pub-id></mixed-citation></tp:treatment-meta><tp:nomenclature><tp:taxon-name>
                        <tp:taxon-name-part taxon-name-part-type="genus">Apteroloma</tp:taxon-name-part>
                        <tp:taxon-name-part taxon-name-part-type="species">jinfo</tp:taxon-name-part>
                    <object-id xmlns:xlink="http://www.w3.org/1999/xlink" xlink:type="simple">http://species-id.net/wiki/Apteroloma_jinfo</object-id>
                    </tp:taxon-name><tp:taxon-authority>Růžička, Schneider &amp; Háva, 2004</tp:taxon-authority><xref ref-type="fig" rid="F1">Figs 3, 4</xref><xref ref-type="fig" rid="F2">9–12</xref><tp:nomenclature-citation-list><tp:nomenclature-citation><tp:taxon-name>Apteroloma jinfo</tp:taxon-name><comment><xref ref-type="bibr" rid="B5">Růžička et al. 2004</xref>: 116.</comment></tp:nomenclature-citation></tp:nomenclature-citation-list></tp:nomenclature><tp:treatment-sec sec-type="Material examined"><title>Material examined.</title><p> <bold>China: Chongqing municipality:</bold> data of type series as inRůžička et al. (2004: 116); <bold>Hubei Province:</bold> 8 males and 8 females, Wufeng County,<!--PageBreak--> Houhe N. R. [ca. <named-content xmlns:xlink="http://www.w3.org/1999/xlink" content-type="dwc:verbatimCoordinates" xlink:type="simple">30°33'N, 108°55'E</named-content> ], 30.IV.2004, Li-Zhen Li leg. (1 pair in JRUC, rest in SHNU); <bold>Hunan Province:</bold> 3 males, Longshan Xian, Huoyan Xiang, Huoyan, entrance to Feihu Dong cave [ca. <named-content xmlns:xlink="http://www.w3.org/1999/xlink" content-type="dwc:verbatimCoordinates" xlink:type="simple">29°12'N, 109°18'E</named-content> ], 20.IX.1997, Y. Nishikawa leg. (1 male JRUC, 2 males NSMT).</p></tp:treatment-sec><tp:treatment-sec sec-type="Variation"><title>Variation.</title><p> Aedeagus has distinctly triangular, sub-sinuate apex in dorsal view in specimens from the type locality (<xref ref-type="bibr" rid="B5">Růžička et al. 2004</xref>: 117, Fig. 3), and straight apex with narrower tip in dorsal view in males from Hubei and Hunan Provinces (<xref ref-type="fig" rid="F2">Fig. 11</xref>). Posterior margin of female ventrite VIII in specimens of Hubei Province is regularly rounded (<xref ref-type="fig" rid="F2">Fig. 12</xref>), not distinctly truncate as observed in specimens from the type locality (<xref ref-type="bibr" rid="B5">Růžička et al. 2004</xref>: 117, Fig. 10). However, we consider variability of both characters to fall within variability range of the same species.</p></tp:treatment-sec><tp:treatment-sec sec-type="Distribution"><title>Distribution.</title><p> China (Chongqing, Hubei, Hunan) (<xref ref-type="fig" rid="F3">Fig. 13</xref>). The type locality (Jinfo Shan) was erroneously located in Sichuan Province by <xref ref-type="bibr" rid="B5">Růžička et al. (2004)</xref> and Růžička &amp; Pütz (2009). First records from Hubei and Hunan Provinces.</p><fig id="F3" position="float" orientation="portrait"><label>Figure 13.</label><caption><p>Distribution of <italic><tp:taxon-name>Apteroloma zhejiangense</tp:taxon-name></italic> sp. n. (empty circle) and <italic><tp:taxon-name>Apteroloma jinfo</tp:taxon-name></italic> (filled circles) in China.</p></caption><graphic xmlns:xlink="http://www.w3.org/1999/xlink" xlink:href="ZooKeys-124-041-g003.jpg" position="float" orientation="portrait" xlink:type="simple"/></fig></tp:treatment-sec><tp:treatment-sec><!--Section generated to contain objects referenced in tp:taxon-treatment.--><fig id="F1" position="float" orientation="portrait"><label>Figures 1–4.</label><caption><p>Adult of <italic><tp:taxon-name>Apteroloma</tp:taxon-name></italic> in dorsal and ventral view. <bold>1, 2</bold> <italic><tp:taxon-name>Apteroloma zhejiangense</tp:taxon-name></italic> sp. n. (paratype female) <bold>3, 4</bold> <italic><tp:taxon-name>Apteroloma jinfo</tp:taxon-name></italic> (male from Hubei). Scales = 1 mm.</p></caption><graphic xmlns:xlink="http://www.w3.org/1999/xlink" xlink:href="ZooKeys-124-041-g001.jpg" position="float" orientation="portrait" xlink:type="simple"/></fig><fig id="F2" position="float" orientation="portrait"><label>Figures 5–12.</label><caption><p>Sexual structures of <italic><tp:taxon-name>Apteroloma</tp:taxon-name></italic>. <bold>5–8</bold> <italic><tp:taxon-name>Apteroloma zhejiangense</tp:taxon-name></italic> sp. n. <bold>9–12</bold> <italic><tp:taxon-name>Apteroloma jinfo</tp:taxon-name></italic> (Hubei); <bold>5, 9</bold> aedeagus laterally <bold>6, 10</bold> aedeagus ventrally <bold>7, 11</bold> apex of aedeagus ventrally <bold>8, 12</bold> female ventrite VIII ventrally. Scales = 0.5 mm.</p></caption><graphic xmlns:xlink="http://www.w3.org/1999/xlink" xlink:href="ZooKeys-124-041-g002.jpg" position="float" orientation="portrait" xlink:type="simple"/></fig></tp:treatment-sec><ref-list><ref id="B5"><mixed-citation xmlns:xlink="http://www.w3.org/1999/xlink" xlink:type="simple"><person-group><name name-style="western"><surname>Růžička</surname><given-names>J</given-names></name><name name-style="western"><surname>Schneider</surname><given-names>J</given-names></name><name name-style="western"><surname>Háva</surname><given-names>J</given-names></name></person-group> (<year>2004</year>)<article-title> A revision of <italic>Apteroloma</italic> (Coleoptera: Agyrtidae) from China.</article-title><source>Acta Societatis Zoologicae Bohemicae</source><volume>68</volume>: <fpage>113</fpage>-<lpage>126</lpage>.</mixed-citation></ref></ref-list></tp:taxon-treatment>
