# Supplementary material for: Notes on the genus Apteroloma of China with description of a new species (Coleoptera, Agyrtidae)
Source: Zookeys. 2011 Aug 18;(124):19–39. doi: 10.3897/zookeys.124.1774 (PMC3175118; doi:10.3897/zookeys.124.1774)
Supplement: XML Treatment for Apteroloma potanini [file zookeys.124.1774-treatment3.xml]

<!DOCTYPE tp:taxon-treatment
  PUBLIC "-//TaxonX//DTD Taxonomic Treatment Publishing DTD v0 20100105//EN" "tax-treatment-NSO.dtd">
<tp:taxon-treatment xmlns:tp="http://www.plazi.org/taxpub"><tp:treatment-meta><mixed-citation publication-type="journal"><person-group><name><surname>Tang</surname><given-names>Liang</given-names></name><name><surname>Li</surname><given-names>Li-Zhen</given-names></name><name><surname>Růžička</surname><given-names>Jan</given-names></name></person-group><article-title>Notes on the genus Apteroloma of China with description of a new species (Coleoptera, Agyrtidae)</article-title><source>Zookeys</source><day>18</day><month>8</month><year>2011</year><volume>2011</volume><issue>124</issue><fpage>19</fpage><lpage>39</lpage><pub-id pub-id-type="doi">10.3897/zookeys.124.1774</pub-id></mixed-citation></tp:treatment-meta><tp:nomenclature><tp:taxon-name>
                        <tp:taxon-name-part taxon-name-part-type="genus">Apteroloma</tp:taxon-name-part>
                        <tp:taxon-name-part taxon-name-part-type="species">potanini</tp:taxon-name-part>
                    <object-id xmlns:xlink="http://www.w3.org/1999/xlink" xlink:type="simple">http://species-id.net/wiki/Apteroloma_potanini</object-id>
                    </tp:taxon-name><tp:taxon-authority>(Semenov, 1893)</tp:taxon-authority><tp:nomenclature-citation-list><tp:nomenclature-citation><tp:taxon-name>Pteroloma potanini</tp:taxon-name><comment><xref ref-type="bibr" rid="B7">Semenov 1893</xref>: 338.</comment></tp:nomenclature-citation><tp:nomenclature-citation><tp:taxon-name>Apteroloma potanini</tp:taxon-name><comment>: <xref ref-type="bibr" rid="B8">Semenov-Tian-Shanskij 1932</xref>: 338; <xref ref-type="bibr" rid="B5">Růžička et al. 2004</xref>: 122; <xref ref-type="bibr" rid="B4">Růžička and Pütz 2009</xref>: 642.</comment></tp:nomenclature-citation></tp:nomenclature-citation-list></tp:nomenclature><tp:treatment-sec sec-type="Material examined"><title>Material examined.</title><p> <bold>China: Ningxia Province:</bold> 1 male, Longde County, Qingliang, <named-content xmlns:xlink="http://www.w3.org/1999/xlink" content-type="dwc:verbatimCoordinates" xlink:type="simple">35°36'19"N, 106°11'02"E</named-content> , alt. 2400m, 26.VI.2008, Zi-Wei Yin leg. (SHNU); 1 male, Jingyuan County, Dongshanpo Forestry, Haizigou, <named-content xmlns:xlink="http://www.w3.org/1999/xlink" content-type="dwc:verbatimCoordinates" xlink:type="simple">35°37'13"N, 106°15'42"E</named-content> , alt. 2300m, 24. VI. 2008, Zi-Wei Yin leg. (SHNU); <bold>Henan Province:</bold> 2 specimens: Quanbaoshan, Xiong’er Shan, <named-content xmlns:xlink="http://www.w3.org/1999/xlink" content-type="dwc:verbatimCoordinates" xlink:type="simple">34°07'N, 111°25'E</named-content> , alt. 1700m, 23.–24.V.2010, broadleaved forest, beside forest path, first specimen in fly and second one at a big stone covered by moss, M. Perreau det. (MPEC); 1 specimen: same data, but alt. 1850m, pitfall trap (baited with beer and antifreeze) (MPEC).</p></tp:treatment-sec><tp:treatment-sec sec-type="Distribution"><title>Distribution.</title><p> China (Sichuan, Shaanxi, Gansu, Ningxia, Hubei, Hebei, Henan). First records from Ningxia and Henan Provinces.</p></tp:treatment-sec><ref-list><ref id="B7"><mixed-citation xmlns:xlink="http://www.w3.org/1999/xlink" xlink:type="simple"><person-group><name name-style="western"><surname>Semenov</surname><given-names>A</given-names></name></person-group> (<year>1893</year>)<article-title> Revisio specierum ad Silphidarum genera Pteroloma Gyllh. et Lyrosoma Mannh. spectantium.</article-title><source>Trudy Russkago Entomologicheskago Obshschestva</source><volume>27</volume>: <fpage>335</fpage>-<lpage>346</lpage>.</mixed-citation></ref><ref id="B8"><mixed-citation xmlns:xlink="http://www.w3.org/1999/xlink" xlink:type="simple"><person-group><name name-style="western"><surname>Semenov-Thian-Shanskij</surname><given-names>A</given-names></name></person-group> (<year>1932</year>)<article-title> Le caractère zoogéographique du groupe des Pterolomini (Coleoptera, Silphidae) dans le faune paléarctique.</article-title><source>Doklady Akademii Nauk SSSR</source><volume>1932</volume>: <fpage>338</fpage>-<lpage>341</lpage>.</mixed-citation></ref><ref id="B5"><mixed-citation xmlns:xlink="http://www.w3.org/1999/xlink" xlink:type="simple"><person-group><name name-style="western"><surname>Růžička</surname><given-names>J</given-names></name><name name-style="western"><surname>Schneider</surname><given-names>J</given-names></name><name name-style="western"><surname>Háva</surname><given-names>J</given-names></name></person-group> (<year>2004</year>)<article-title> A revision of <italic>Apteroloma</italic> (Coleoptera: Agyrtidae) from China.</article-title><source>Acta Societatis Zoologicae Bohemicae</source><volume>68</volume>: <fpage>113</fpage>-<lpage>126</lpage>.</mixed-citation></ref><ref id="B4"><mixed-citation xmlns:xlink="http://www.w3.org/1999/xlink" xlink:type="simple"><person-group><name name-style="western"><surname>Růžička</surname><given-names>J</given-names></name><name name-style="western"><surname>Pütz</surname><given-names>A</given-names></name></person-group> (<year>2009</year>)<article-title> New species and new records of Agyrtidae (Coleoptera) from China, India, Myanmar, Thailand and Vietnam.</article-title><source>Acta Entomologica Musei Nationalis Pragae </source><volume>49</volume>: <fpage>631</fpage>-<lpage>650</lpage>.<!--PageBreak--></mixed-citation></ref></ref-list></tp:taxon-treatment>
