# Supplementary material for: Notes on the genus Apteroloma of China with description of a new species (Coleoptera, Agyrtidae)
Source: Zookeys. 2011 Aug 18;(124):19–39. doi: 10.3897/zookeys.124.1774 (PMC3175118; doi:10.3897/zookeys.124.1774)
Supplement: XML Treatment for Apteroloma kozlovi [file zookeys.124.1774-treatment4.xml]

<!DOCTYPE tp:taxon-treatment
  PUBLIC "-//TaxonX//DTD Taxonomic Treatment Publishing DTD v0 20100105//EN" "tax-treatment-NSO.dtd">
<tp:taxon-treatment xmlns:tp="http://www.plazi.org/taxpub"><tp:treatment-meta><mixed-citation publication-type="journal"><person-group><name><surname>Tang</surname><given-names>Liang</given-names></name><name><surname>Li</surname><given-names>Li-Zhen</given-names></name><name><surname>Růžička</surname><given-names>Jan</given-names></name></person-group><article-title>Notes on the genus Apteroloma of China with description of a new species (Coleoptera, Agyrtidae)</article-title><source>Zookeys</source><day>18</day><month>8</month><year>2011</year><volume>2011</volume><issue>124</issue><fpage>19</fpage><lpage>39</lpage><pub-id pub-id-type="doi">10.3897/zookeys.124.1774</pub-id></mixed-citation></tp:treatment-meta><tp:nomenclature><tp:taxon-name>
                        <tp:taxon-name-part taxon-name-part-type="genus">Apteroloma</tp:taxon-name-part>
                        <tp:taxon-name-part taxon-name-part-type="species">kozlovi</tp:taxon-name-part>
                    <object-id xmlns:xlink="http://www.w3.org/1999/xlink" xlink:type="simple">http://species-id.net/wiki/Apteroloma_kozlovi</object-id>
                    </tp:taxon-name><tp:taxon-authority>Semenov-Tian-Shanskij &amp; Znojko, 1932</tp:taxon-authority><tp:nomenclature-citation-list><tp:nomenclature-citation><tp:taxon-name>Apteroloma kozlovi</tp:taxon-name><comment> Semenov-Tian-Shanskij &amp; Znojko in <xref ref-type="bibr" rid="B8">Semenov-Tian-Shanskij 1932</xref>: 341.</comment></tp:nomenclature-citation><tp:nomenclature-citation><tp:taxon-name>Garytes coreanus</tp:taxon-name><comment><xref ref-type="bibr" rid="B2">Mroczkowski 1966</xref>: 434 (synonymy by <xref ref-type="bibr" rid="B5">Růžička et al. (2004)</xref>).<!--PageBreak--></comment></tp:nomenclature-citation></tp:nomenclature-citation-list></tp:nomenclature><tp:treatment-sec sec-type="Material examined"><title>Material examined.</title><p> <bold>China: Shaanxi Province:</bold> 1 male, 110 km NNE Xian, Huayin vill., Hua Shan Mt., <named-content xmlns:xlink="http://www.w3.org/1999/xlink" content-type="dwc:verbatimCoordinates" xlink:type="simple">34°29.5'N, 110°05.1'E</named-content> , alt. 1275m, 8.–9.V.2011, granite cliff, valley of small brook, gravel stones close to water, M. Balke &amp; J. Hájek leg. (NMPC); <bold>South Korea:</bold> 1 female, GanWeon-do, ChungChong [= Gangwon-do province, Chuncheon, ca. <named-content xmlns:xlink="http://www.w3.org/1999/xlink" content-type="dwc:verbatimCoordinates" xlink:type="simple">37°52'N, 127°44'E</named-content> ], 17.V.1984, K. Morimoto leg. (NSMT); 2 males, KangWeon-do, HongCheon-gun, Pupan-myon [= Gangwon-do province, Hoengseong-gun county (centroid ca. <named-content xmlns:xlink="http://www.w3.org/1999/xlink" content-type="dwc:verbatimCoordinates" xlink:type="simple">37°29'N, 127°59'E</named-content> ), Pupan myeon township (not located)], 20.V.1992, S. Nomura leg. (NSMT); 4 males, 2 females, Gyeongsamnam-do, Macheong-meon, Samjeong-li [= Gyeongsangnam-do province, Macheong-myeon township, Samjeong-ri village, ca. <named-content xmlns:xlink="http://www.w3.org/1999/xlink" content-type="dwc:verbatimCoordinates" xlink:type="simple">35°21.5'N, 128°56.7'E</named-content> ], 9.V.1991, S. Nomura leg. (NSMT).</p></tp:treatment-sec><tp:treatment-sec sec-type="Note"><title>Note.</title><p> The examined material from South Korea (reported as <italic><tp:taxon-name>Apteroloma potanini</tp:taxon-name></italic> by <xref ref-type="bibr" rid="B3">Nomura and Lee 1993</xref>) is verified here to belong to <italic><tp:taxon-name>Apteroloma kozlovi</tp:taxon-name></italic>. <italic><tp:taxon-name>Apteroloma kozlovi</tp:taxon-name></italic> was considered as junior subjective synonym of <italic><tp:taxon-name>Apteroloma potanini</tp:taxon-name></italic> by <xref ref-type="bibr" rid="B6">Schawaller (1991)</xref>, and resurrected as a valid species only by <xref ref-type="bibr" rid="B5">Růžička et al. (2004)</xref>.</p></tp:treatment-sec><tp:treatment-sec sec-type="Distribution"><title>Distribution.</title><p> China (Qinghai, Shaanxi, Shanxi, Hebei, Beijing); North Korea; South Korea.</p></tp:treatment-sec><ref-list><ref id="B8"><mixed-citation xmlns:xlink="http://www.w3.org/1999/xlink" xlink:type="simple"><person-group><name name-style="western"><surname>Semenov-Thian-Shanskij</surname><given-names>A</given-names></name></person-group> (<year>1932</year>)<article-title> Le caractère zoogéographique du groupe des Pterolomini (Coleoptera, Silphidae) dans le faune paléarctique.</article-title><source>Doklady Akademii Nauk SSSR</source><volume>1932</volume>: <fpage>338</fpage>-<lpage>341</lpage>.</mixed-citation></ref><ref id="B2"><mixed-citation xmlns:xlink="http://www.w3.org/1999/xlink" xlink:type="simple"><person-group><name name-style="western"><surname>Mroczkowski</surname><given-names>M</given-names></name></person-group> (<year>1966</year>)<article-title> Contribution to the knowledge of Silphidae and Dermestidae of Korea (Coleoptera).</article-title><source>Annales Zoologici, Warszawa, </source><volume>23</volume>: <fpage>433</fpage>-<lpage>443</lpage>.</mixed-citation></ref><ref id="B5"><mixed-citation xmlns:xlink="http://www.w3.org/1999/xlink" xlink:type="simple"><person-group><name name-style="western"><surname>Růžička</surname><given-names>J</given-names></name><name name-style="western"><surname>Schneider</surname><given-names>J</given-names></name><name name-style="western"><surname>Háva</surname><given-names>J</given-names></name></person-group> (<year>2004</year>)<article-title> A revision of <italic>Apteroloma</italic> (Coleoptera: Agyrtidae) from China.</article-title><source>Acta Societatis Zoologicae Bohemicae</source><volume>68</volume>: <fpage>113</fpage>-<lpage>126</lpage>.</mixed-citation></ref><ref id="B3"><mixed-citation xmlns:xlink="http://www.w3.org/1999/xlink" xlink:type="simple"><person-group><name name-style="western"><surname>Nomura</surname><given-names>S</given-names></name><name name-style="western"><surname>Lee C</surname><given-names>E</given-names></name></person-group> (<year>1993</year>)<article-title> A Record of the Family Agyrtidae (Coleoptera) from South Korea.</article-title><source>Esakia </source><volume>33</volume>: <fpage>49</fpage>-<lpage>50</lpage>.</mixed-citation></ref><ref id="B6"><mixed-citation xmlns:xlink="http://www.w3.org/1999/xlink" xlink:type="simple"><person-group><name name-style="western"><surname>Schawaller</surname><given-names>W</given-names></name></person-group> (<year>1991</year>)<article-title> Agyrtidae (Coleoptera) aus dem Himalaya und den angrenzenden Gebieten.</article-title><source>Stuttgarter Beiträge zur Naturkunde, Serie A (Biologie) </source><volume>468</volume>: <fpage>1</fpage>-<lpage>22</lpage>.</mixed-citation></ref></ref-list></tp:taxon-treatment>
